# Supplementary material for: Role of the short isoform of the progesterone receptor in breast cancer cell invasiveness at estrogen and progesterone levels in the pre- and post-menopausal ranges
Source: Oncotarget. 2015 Aug 24;6(32):33146–64. doi: 10.18632/oncotarget.5082 (PMC4741755; doi:10.18632/oncotarget.5082)
Supplement: Supplementary file 2 [file oncotarget-06-33146-s002.xlsx]

## Sheet: Sheet1
Supplemental Table 1: Genes repressed by E2 in T47D-A cells
Gene Symbol	Fold-Change E2 vs. Vehicle (< – 1.5 fold)
LOC646424	-5.56851
SPINK8	-4.60064
KRT86	-3.61065
TP53INP1	-3.37498
SOCS2	-3.33294
HMGCS2	-3.18705
DEFB126	-3.1822
SERHL2	-3.16282
SERHL	-3.16055
LRRC31	-3.13586
ABCA3	-3.09701
LOC124220	-3.04283
BAMBI	-3.015
CD36	-3.01257
GNMT	-2.97489
VTCN1	-2.94783
ZNF812	-2.90776
ABCA1	-2.87954
FNDC4	-2.85664
C1orf64	-2.82301
AFP	-2.81804
FAM113B	-2.7664
S1PR3	-2.72548
BCAS1	-2.71159
CEACAM6	-2.68059
CLCA2	-2.67499
FLJ41603	-2.65504
GLS	-2.63791
C9orf169	-2.59704
TGM3	-2.5937
TMEM163	-2.58117
HIST1H4H	-2.54324
LOC100144604	-2.52076
PLXDC2	-2.51996
TSC22D3	-2.50457
C1orf24	-2.48665
CITED2	-2.48582
MS4A7	-2.45732
ADHFE1	-2.44925
C6orf85	-2.44368
SNCG	-2.41349
CASC1	-2.3851
LOC728323	-2.3688
TMEM45B	-2.35577
KAL1	-2.35168
TCL1B	-2.34085
LOC644186	-2.3304
ATXN1	-2.32798
CRYAB	-2.31965
GPC5	-2.31619
MEGF9	-2.30904
PPFIBP2	-2.30152
CNN3	-2.28943
LINGO4	-2.2832
TP53INP2	-2.26576
SVOPL	-2.26301
ABHD8	-2.25834
ELL2	-2.24811
CLDN1	-2.24774
FAM129A	-2.23013
KCNJ13	-2.22938
TOLLIP	-2.2288
KIAA0247	-2.21889
ELF3	-2.21888
SIRT4	-2.21398
ERBB2	-2.19304
ECGF1	-2.17667
FAM65C	-2.17203
INHBB	-2.17174
C12orf28	-2.1712
DHRS3	-2.16974
CCNG2	-2.16634
LHPP	-2.1544
ARL4A	-2.13884
FLJ44048	-2.13411
ALDH4A1	-2.13312
LYPD3	-2.11973
SSPN	-2.1181
TTYH1	-2.11125
DYNLRB2	-2.1073
SLURP1	-2.10056
LOC643093	-2.10055
STEAP2	-2.10003
ATP10B	-2.09798
KIAA0513	-2.09587
MIR1178	-2.09453
ENC1	-2.09324
CALCOCO1	-2.08799
LOC154761	-2.08656
CD9	-2.08602
NPAL3	-2.07472
TMEM8	-2.07206
FLJ20021	-2.06506
C1orf115	-2.06326
JUN	-2.06325
APOD	-2.06149
YPEL3	-2.05445
HPX	-2.05165
HOXB2	-2.0461
NEURL2	-2.04387
IL12A	-2.04121
SOX9	-2.03565
METRN	-2.03313
C18orf1	-2.02523
NDRG2	-2.0233
NCAM2	-2.02054
FGFR4	-2.01763
SPRY1	-2.01668
LRRC56	-2.01149
ARHGAP15	-2.00349
C11orf52	-2.00115
MB	-1.99665
STEAP1	-1.99589
C15orf52	-1.99555
POLD4	-1.99311
SCNN1A	-1.99207
SLC2A10	-1.99177
RARRES3	-1.9875
PCMTD1	-1.98613
KCNMB1	-1.98351
B3GALT4	-1.98293
RRAS	-1.98136
LOC440585	-1.97974
CREB3L4	-1.97882
LMTK3	-1.97781
TMEM63B	-1.97682
TMEM105	-1.97228
ANXA3	-1.95837
ATP8A1	-1.95615
LPPR2	-1.95131
HIST1H2AC	-1.94988
CEACAM1	-1.94744
LOC100129206	-1.94028
SLC9A1	-1.93972
LOC653888	-1.93783
IQUB	-1.93517
CYFIP2	-1.9299
MGC87042	-1.92848
ZNF226	-1.92843
LRP10	-1.9237
PNPLA7	-1.92094
SCGB2A1	-1.92061
PKIA	-1.91905
SULT2B1	-1.91369
TXNIP	-1.91367
DBI	-1.91063
CRYM	-1.91034
SOX2	-1.90988
KIAA1683	-1.90546
TMEM31	-1.90433
YPEL2	-1.90374
EPHX2	-1.9016
C9orf150	-1.90026
RTN2	-1.89881
RORC	-1.89852
LOC88523	-1.8972
HOPX	-1.89253
TIAF1	-1.88866
DNAJC4	-1.88769
PRSS8	-1.88288
HRASLS2	-1.88251
AMTN	-1.88171
YPEL5	-1.87869
SGSM3	-1.87774
ORMDL3	-1.87113
VASN	-1.86969
LOC652876	-1.86805
AMDHD2	-1.86599
GPR81	-1.86558
MEF2D	-1.86497
LOC100129034	-1.86223
LOC728418	-1.86107
CXCR4	-1.86052
LOC645186	-1.85951
KIAA1984	-1.85923
ARHGDIB	-1.85869
ACOT8	-1.85651
LOC283804	-1.85454
KLHL24	-1.8539
SH3BP4	-1.85349
CYB5R1	-1.85223
HBP1	-1.85139
CCPG1	-1.84634
FLJ37644	-1.83857
HIST1H3D	-1.83665
SOD3	-1.83351
HIST2H2AA3	-1.83324
FAM174B	-1.83167
LAMB2	-1.82916
SLC2A5	-1.82506
TPK1	-1.82475
LOC728431	-1.82399
C9orf7	-1.82351
LOC439914	-1.8222
HMGCL	-1.82124
PLEKHF1	-1.821
TGFB3	-1.81967
SSPO	-1.81933
BMF	-1.81679
KLHL3	-1.81501
CEACAM7	-1.81367
CMYA5	-1.8136
CCL4L1	-1.81188
ZMYND12	-1.81024
ECH1	-1.80688
CRELD1	-1.80374
TMEM62	-1.80326
TMC4	-1.80098
SLC16A5	-1.79987
MBOAT2	-1.7991
C14orf4	-1.79793
SPSB3	-1.79671
HIST1H2AE	-1.79654
PPP3CA	-1.79536
PQLC3	-1.7902
SH2D4A	-1.78897
IYD	-1.78557
SLC23A3	-1.78541
SLC12A2	-1.78456
SELENBP1	-1.78374
RNASE2	-1.78055
PNPLA2	-1.7803
TMTC2	-1.77948
EPAS1	-1.77932
CGNL1	-1.77824
HSD17B1	-1.77779
HIST2H2AA4	-1.77526
TM7SF2	-1.7738
KCNB2	-1.77268
C10orf116	-1.77244
GPR160	-1.7724
VGLL4	-1.77204
MYL5	-1.77133
MLPH	-1.77089
BCAS4	-1.76869
C17orf28	-1.76859
CYP4Z2P	-1.76795
DSP	-1.76785
KIAA0913	-1.76779
FAM195B	-1.76707
HIST1H4E	-1.76243
FOXJ1	-1.76229
C12orf26	-1.76205
GABARAPL1	-1.76155
CYP4Z1	-1.75881
SECISBP2L	-1.75859
TBC1D2	-1.7581
SQRDL	-1.75751
NDST1	-1.75719
PRKCH	-1.75607
HIST2H2AC	-1.75604
C12orf51	-1.7516
IL11RA	-1.74914
LITAF	-1.74835
ZNF350	-1.74808
OVGP1	-1.74665
HIST1H2BG	-1.74528
CREB3L2	-1.74196
ELF5	-1.74145
SLC35B3	-1.7399
LOC92973	-1.73965
CTTNBP2	-1.73523
LRRC26	-1.73523
SPTLC2	-1.73517
SASH1	-1.73513
IGSF3	-1.73484
KAT2B	-1.73461
SPRR3	-1.73425
ST3GAL1	-1.73357
ST6GALNAC2	-1.7324
SYTL2	-1.73144
LOC730066	-1.72937
SH3YL1	-1.72904
CA5B	-1.7285
LOC389816	-1.72707
GALM	-1.72683
FBXL14	-1.72644
ZNF329	-1.72627
FYCO1	-1.72576
BCL3	-1.72559
TMEM86A	-1.72486
NME5	-1.72398
SPINT1	-1.72277
C9orf91	-1.72239
C2orf76	-1.7213
FLJ35220	-1.7205
LOC730525	-1.7204
VAMP8	-1.7202
SLC22A23	-1.71998
AZGP1	-1.7187
DLG2	-1.71541
ABHD12	-1.71338
RICS	-1.71246
GPR108	-1.71006
TCEAL3	-1.70918
KREMEN1	-1.70711
LOC440925	-1.70408
LOC641785	-1.70328
CATSPERB	-1.70285
KIAA1688	-1.70205
SAT1	-1.70178
CSAD	-1.70014
GNPTG	-1.69915
SEPP1	-1.69883
LIMA1	-1.69848
CCBP2	-1.6984
C4orf10	-1.69814
CROT	-1.69721
COL9A2	-1.69687
SIL1	-1.69662
OPLAH	-1.69446
CORO1B	-1.69399
CAT	-1.69307
FBP1	-1.69089
KIAA1324	-1.68647
SPRED1	-1.68639
C9orf46	-1.68471
LOC644222	-1.6839
FBXO2	-1.6831
PPP1R3C	-1.68288
HES1	-1.67886
RAB26	-1.67866
EFCAB3	-1.67833
LOC651341	-1.67772
TMEM134	-1.67659
C14orf121	-1.67421
PLXNB1	-1.6734
PBX1	-1.67322
BIK	-1.67315
ERBB3	-1.67245
TSPAN12	-1.6722
CKB	-1.67183
CARKD	-1.67167
PTPRF	-1.67113
LRTOMT	-1.67097
TMEM132A	-1.66957
WIPI1	-1.66871
LOC649470	-1.66821
FAM183A	-1.66722
C11orf54	-1.66716
PEX11G	-1.66701
MANSC1	-1.66631
HIST2H2AB	-1.66601
KIF13B	-1.66446
PLXNB2	-1.66436
C16orf7	-1.66435
TCF25	-1.66396
S100P	-1.66358
ARL6IP5	-1.66283
KAZALD1	-1.66206
NR2F2	-1.66153
CCT6B	-1.66054
HIST1H2BC	-1.65834
CIB1	-1.65706
LOC730862	-1.65658
HIST1H4D	-1.65482
LOC644590	-1.65378
ZNF467	-1.65256
OCEL1	-1.65243
UGT2B28	-1.65219
C17orf108	-1.65182
SIDT1	-1.65149
GPR137B	-1.65035
FEM1C	-1.65002
COMT	-1.64931
RHOB	-1.64786
KRT24	-1.64718
MCEE	-1.64693
PNKP	-1.64597
SEL1L	-1.64523
TMEM79	-1.64395
LOC645094	-1.64353
PTK6	-1.64295
SERPINI1	-1.64217
TM4SF1	-1.63971
C17orf58	-1.63782
MVP	-1.63723
ACPL2	-1.63716
COMMD7	-1.63669
CTDSP2	-1.63564
LOC100133430	-1.63546
FAAH2	-1.63528
CPS1	-1.63493
RBKS	-1.63442
HIBADH	-1.63414
TUFT1	-1.63411
LOC100133744	-1.63244
HIST1H1C	-1.63232
ARID5B	-1.6314
BCL6	-1.63106
LOC100130502	-1.62812
VGLL1	-1.62762
DNAJC5	-1.62608
ALOX5	-1.62314
LOC92249	-1.6229
KISS1	-1.62273
TNFRSF21	-1.62201
FAM110C	-1.62132
FAM83B	-1.62072
TRIM63	-1.62048
CALCOCO2	-1.61869
FBXO32	-1.61842
TOM1	-1.61639
GATA3	-1.61594
NBEA	-1.61437
CANT1	-1.61378
RASGEF1A	-1.61285
GPRC5C	-1.61246
SLC34A3	-1.61194
TMEM59	-1.61182
CAPN9	-1.61047
SHANK2	-1.6103
SCARB2	-1.61022
C4orf19	-1.60991
PROM2	-1.60714
CLUL1	-1.60625
NISCH	-1.60472
TINF2	-1.60293
PLA2G15	-1.60269
MANBA	-1.60117
ENTPD6	-1.60105
TRAF4	-1.60105
ACAA1	-1.59951
SLC25A18	-1.59942
MXD4	-1.59788
C17orf97	-1.59782
KIAA1522	-1.59737
LOC652783	-1.59663
ABCG1	-1.59642
CAB39L	-1.5964
VIPR1	-1.59573
ZNF823	-1.59561
SIDT2	-1.59471
AXUD1	-1.59422
PRRG2	-1.5926
FLJ23152	-1.59235
SPDEF	-1.59235
DUSP16	-1.59134
CTSA	-1.59118
ROBLD3	-1.58961
P2RY2	-1.58905
C3orf59	-1.58858
PXMP4	-1.58806
MR1	-1.58783
LRRC46	-1.58636
NDST4	-1.58609
LOC729843	-1.58581
PWWP2B	-1.58483
BBS1	-1.58444
C14orf159	-1.58436
LOC441461	-1.58295
NKX3-1	-1.58264
GRAMD3	-1.58231
ARFGAP3	-1.58183
FLJ33708	-1.58099
RND1	-1.58077
ELMOD2	-1.58071
SLC4A2	-1.57965
CBX6	-1.57963
TMEM127	-1.57938
TMEM219	-1.57808
TMCO3	-1.57774
ERGIC1	-1.57684
PTPN13	-1.5761
C20orf3	-1.57604
TNFRSF11B	-1.57572
ING4	-1.57522
CTF1	-1.57408
C9orf103	-1.57406
ZFAND3	-1.5733
MOV10	-1.5721
CERK	-1.57194
AQP11	-1.57183
PCTP	-1.57183
TTC3	-1.57063
VPS37D	-1.57055
MGC42367	-1.5696
PDZD2	-1.56935
LOC650254	-1.56794
PCGF2	-1.56672
HMG20B	-1.56669
DIP2B	-1.56557
PKD1L1	-1.56511
C6orf97	-1.56473
HIVEP1	-1.56443
SMPD1	-1.56429
C10orf81	-1.56411
HIST1H2BD	-1.56263
RSPH1	-1.56162
CHN2	-1.56138
CYB5D2	-1.56111
TSPAN1	-1.56006
A2LD1	-1.55993
PITPNM1	-1.55933
MYO1B	-1.55878
GOLGA2	-1.55865
LOC730323	-1.55841
LPXN	-1.55834
C10orf26	-1.5564
ACP2	-1.55607
TMEM41B	-1.55572
INSIG2	-1.55563
TESK1	-1.5552
MAGED1	-1.55398
FAM174A	-1.55357
IL1R1	-1.55291
SLC22A18	-1.55278
PVRL2	-1.55201
LOC100133747	-1.55188
H2AFJ	-1.55128
MAGEB6	-1.55124
RAG1AP1	-1.55078
BSDC1	-1.55025
WBP1	-1.55021
STAT2	-1.55017
SLC26A11	-1.54983
BMPR2	-1.54899
ESR1	-1.54891
CRIP2	-1.54854
PIK3IP1	-1.54844
RIN2	-1.5482
KIFAP3	-1.54684
TC2N	-1.54619
CIRBP	-1.54581
ATP7B	-1.54527
WSB2	-1.54521
NQO1	-1.54491
SLC44A2	-1.54384
LRBA	-1.54368
FLJ45983	-1.54361
LOC652077	-1.54347
ZNF524	-1.54338
BAD	-1.54311
TAX1BP3	-1.54168
TMEM184B	-1.54165
HIST1H2BE	-1.54134
PMS2L4	-1.54089
RAGE	-1.54057
LOC401052	-1.54026
UBXN6	-1.53984
C2CD2	-1.53917
VPS39	-1.53841
GJB7	-1.53823
SAP18	-1.53812
ATP9A	-1.53802
MAN2B2	-1.53696
ENPP5	-1.53685
TMEM40	-1.53674
TCEA2	-1.53671
SLC1A6	-1.53653
RHOU	-1.5361
LOC728070	-1.53593
KIF16B	-1.53581
VWF	-1.53563
OPN3	-1.53349
PEX11B	-1.53311
TP53AP1	-1.53306
GCNT1	-1.53296
RNASE4	-1.53292
FMO5	-1.53203
SLC40A1	-1.53178
SLC20A2	-1.53165
PLCH1	-1.53132
RAB18	-1.53131
ECHDC2	-1.53095
FAM110B	-1.53049
ATG7	-1.53041
LOC643911	-1.52969
FOXO4	-1.52965
PLEKHF2	-1.52895
ADCY6	-1.52858
MAP1LC3B	-1.528
FAM107B	-1.52799
SLC25A16	-1.52746
HIST1H2AM	-1.52741
VAMP5	-1.52732
RAB5B	-1.52664
ZNFX1	-1.5263
MYO18A	-1.5242
MIDN	-1.52359
TUBG2	-1.52326
BCL2L1	-1.52298
C11orf80	-1.52215
LOC100134018	-1.52172
STRC	-1.52165
PCNXL3	-1.5214
MYH9	-1.52131
GSDMB	-1.52101
KIAA0556	-1.52089
SPAG4	-1.52042
MRLC2	-1.52014
FRMD6	-1.5201
SPOPL	-1.51909
PHEX	-1.5173
DTX2	-1.51608
ISG20	-1.51598
ZNF613	-1.51584
IZUMO1	-1.51569
NUDT7	-1.51569
P2RX2	-1.51558
UCP2	-1.5154
GSTA4	-1.51536
STX19	-1.51533
P2RY6	-1.51491
TOX4	-1.51307
C4orf18	-1.51256
PLEKHM1	-1.51249
FXYD3	-1.51168
RALB	-1.51056
GPR137	-1.50983
FBXL2	-1.50973
CCNF	-1.50968
KIAA0494	-1.50925
SGSH	-1.50882
C2orf55	-1.50866
RNF103	-1.50864
PIB5PA	-1.50863
ZFYVE26	-1.50784
IL17RC	-1.50781
CD99L2	-1.5078
RNF32	-1.50756
PHPT1	-1.50734
HSZFP36	-1.50696
DUSP10	-1.50679
FAM134B	-1.5058
ITFG1	-1.5049
RASEF	-1.5048
ANGPTL4	-1.50392
VWA1	-1.50325
LOC202134	-1.50162
SYNC1	-1.50152
