# Supplementary material for: Role of the short isoform of the progesterone receptor in breast cancer cell invasiveness at estrogen and progesterone levels in the pre- and post-menopausal ranges
Source: Oncotarget. 2015 Aug 24;6(32):33146–64. doi: 10.18632/oncotarget.5082 (PMC4741755; doi:10.18632/oncotarget.5082)
Supplement: Supplementary file 3 [file oncotarget-06-33146-s003.xlsx]

## Sheet: Supplementary Table 1
Supplemental Table 2. Reversal of E2 repression of genes by R5020 in T47D-A cells
Gene Symbol	Fold Change E2 vs. Vehicle (< – 1.5 fold)	Fold Change R5020+E2 vs. E2 (> 1.5 fold)
ABCA1	-2.87954	3.02467
ABHD12	-1.71338	3.51231
ACAA1	-1.59951	2.32908
ACPL2	-1.63716	1.78005
ADHFE1	-2.44925	1.79513
ARL4A	-2.13884	1.61283
AXUD1	-1.59422	3.29198
AZGP1	-1.7187	3.56706
BCAS4	-1.76869	1.51562
BCL6	-1.63106	4.55092
BMF	-1.81679	2.34836
C11orf80	-1.52215	1.80941
C15orf52	-1.99555	2.21888
C16orf7	-1.66435	1.55411
C18orf1	-2.02523	1.89988
C6orf85	-2.44368	5.52305
C9orf169	-2.59704	1.70748
CALCOCO1	-2.08799	1.53905
CD9	-2.08602	3.06112
CHN2	-1.56138	2.38671
CTF1	-1.57408	1.76317
DSP	-1.76785	3.9843
DTX2	-1.51608	2.06268
ECHDC2	-1.53095	1.7284
EFCAB3	-1.67833	1.76895
ELF5	-1.74145	2.18454
ELL2	-2.24811	3.2932
EPAS1	-1.77932	1.5717
FAM107B	-1.52799	3.0398
FBXO32	-1.61842	1.5084
FLJ41603	-2.65504	6.66064
FMO5	-1.53203	6.19267
FOXO4	-1.52965	3.13444
GABARAPL1	-1.76155	1.93928
GNMT	-2.97489	6.57849
GPR137B	-1.65035	2.69336
GPR160	-1.7724	6.3009
GPR81	-1.86558	5.9116
GSTA4	-1.51536	2.00908
HES1	-1.67886	1.78494
HIST1H2BC	-1.65834	1.8676
HIST1H2BG	-1.74528	2.57872
HIST1H3D	-1.83665	1.78575
HIST1H4E	-1.76243	3.60703
HIST1H4H	-2.54324	5.82034
HOPX	-1.89253	1.8796
ISG20	-1.51598	1.79897
JUN	-2.06325	5.50738
KAT2B	-1.73461	2.44665
KLHL24	-1.8539	1.89796
KRT24	-1.64718	4.20215
LIMA1	-1.69848	2.02498
LOC100133744	-1.63244	1.75743
LOC389816	-1.72707	1.514
LOC643093	-2.10055	1.54962
LOC650254	-1.56794	1.589
LOC728418	-1.86107	2.07279
LOC730862	-1.65658	1.6202
LRRC31	-3.13586	19.318
MB	-1.99665	4.52045
MCEE	-1.64693	1.89207
MR1	-1.58783	1.8488
OCEL1	-1.65243	1.51034
OPLAH	-1.69446	2.04735
PHEX	-1.5173	4.36897
PIB5PA	-1.50863	1.65699
PLEKHF1	-1.821	1.77043
PNPLA2	-1.7803	1.63963
PPP1R3C	-1.68288	2.84706
PRKCH	-1.75607	2.57087
PXMP4	-1.58806	3.53752
RASGEF1A	-1.61285	1.71721
RHOB	-1.64786	1.61939
RHOU	-1.5361	3.91368
RICS	-1.71246	1.53376
S100P	-1.66358	12.9626
SCGB2A1	-1.92061	2.28697
SCNN1A	-1.99207	3.9917
SEPP1	-1.69883	1.99489
SERHL	-3.16055	2.96376
SERHL2	-3.16282	3.39295
SH2D4A	-1.78897	3.25428
SIDT2	-1.59471	2.25432
SIL1	-1.69662	3.27277
SLC22A23	-1.71998	3.09246
SLC25A18	-1.59942	5.04519
SLC2A10	-1.99177	1.72705
SOD3	-1.83351	2.81333
SPAG4	-1.52042	4.39882
SQRDL	-1.75751	2.0126
STX19	-1.51533	2.14843
TBC1D2	-1.7581	2.06132
TM4SF1	-1.63971	4.08853
TMEM105	-1.97228	1.94458
TMEM40	-1.53674	2.47362
TMEM79	-1.64395	1.65403
TMEM86A	-1.72486	2.86214
TMTC2	-1.77948	2.09523
TNFRSF21	-1.62201	2.38874
TP53INP2	-2.26576	1.50902
TRIM63	-1.62048	1.71831
TSC22D3	-2.50457	6.14316
UGT2B28	-1.65219	3.42401
VGLL1	-1.62762	1.70262
YPEL2	-1.90374	1.58919
YPEL3	-2.05445	1.51988
ZNF524	-1.54338	1.6861
ZNF812	-2.90776	31.6145
