# Supplementary material for: Role of the short isoform of the progesterone receptor in breast cancer cell invasiveness at estrogen and progesterone levels in the pre- and post-menopausal ranges
Source: Oncotarget. 2015 Aug 24;6(32):33146–64. doi: 10.18632/oncotarget.5082 (PMC4741755; doi:10.18632/oncotarget.5082)
Supplement: Supplementary file 4 [file oncotarget-06-33146-s004.xlsx]

## Sheet: Sheet1
Supplemental Table 3 : E2 repressed genes activated by R5020 independent of E2 in T47D-A cells
Gene Symbol	Fold Change E2 vs. Vehicle (< – 1.5 fold)	Fold Change R5020 vs. Vehicle (> 1.5 fold)	Fold Change R5020+E2 vs. E2 (> 1.5 fold)
ABHD12	-1.71338	1.98643	3.51231
AXUD1	-1.59422	2.03565	3.29198
AZGP1	-1.7187	2.82863	3.56706
BCL6	-1.63106	2.60952	4.55092
C6orf85	-2.44368	3.41743	5.52305
CD9	-2.08602	1.59783	3.06112
CHN2	-1.56138	1.98041	2.38671
DSP	-1.76785	1.91237	3.9843
ECHDC2	-1.53095	1.65407	1.7284
FAM107B	-1.52799	1.89352	3.0398
FBXO32	-1.61842	1.94691	1.5084
FLJ41603	-2.65504	3.48316	6.66064
FMO5	-1.53203	6.94313	6.19267
FOXO4	-1.52965	2.7486	3.13444
GNMT	-2.97489	3.6123	6.57849
GPR160	-1.7724	3.84115	6.3009
GPR81	-1.86558	4.16716	5.9116
HIST1H2BG	-1.74528	2.14268	2.57872
HIST1H4E	-1.76243	2.33793	3.60703
HIST1H4H	-2.54324	2.78542	5.82034
JUN	-2.06325	1.8901	5.50738
KAT2B	-1.73461	1.63702	2.44665
KRT24	-1.64718	2.76821	4.20215
LRRC31	-3.13586	7.90106	19.318
MB	-1.99665	2.7718	4.52045
PHEX	-1.5173	5.50901	4.36897
PIB5PA	-1.50863	1.97383	1.65699
PPP1R3C	-1.68288	2.23501	2.84706
PRKCH	-1.75607	1.61327	2.57087
PXMP4	-1.58806	3.58069	3.53752
RHOU	-1.5361	1.91889	3.91368
S100P	-1.66358	8.00416	12.9626
SCNN1A	-1.99207	1.72728	3.9917
SEPP1	-1.69883	1.65117	1.99489
SERHL	-3.16055	3.74696	2.96376
SERHL2	-3.16282	4.75821	3.39295
SIDT2	-1.59471	1.58372	2.25432
SIL1	-1.69662	2.1374	3.27277
SLC22A23	-1.71998	2.27268	3.09246
SLC25A18	-1.59942	3.95033	5.04519
SOD3	-1.83351	1.76746	2.81333
TM4SF1	-1.63971	5.04812	4.08853
TMEM40	-1.53674	1.58857	2.47362
TMEM86A	-1.72486	2.2592	2.86214
TSC22D3	-2.50457	2.52012	6.14316
UGT2B28	-1.65219	3.2681	3.42401
ZNF812	-2.90776	10.1535	31.6145
