# Supplementary material for: Role of the short isoform of the progesterone receptor in breast cancer cell invasiveness at estrogen and progesterone levels in the pre- and post-menopausal ranges
Source: Oncotarget. 2015 Aug 24;6(32):33146–64. doi: 10.18632/oncotarget.5082 (PMC4741755; doi:10.18632/oncotarget.5082)
Supplement: Supplementary file 5 [file oncotarget-06-33146-s005.xlsx]

## Sheet: Sheet1
Supplemental Table 4: Genes repressed by E2 in T47D-B cells
Gene Symbol	Fold-Change E2 vs. Vehicle (< – 1.5 fold)
SERHL2	-3.418
SERHL	-2.88578
LOC646424	-2.7448
LOC124220	-2.71844
ZNF812	-2.61912
FMO4	-2.56688
LEMD1	-2.50301
TOLLIP	-2.48715
SPINK8	-2.38973
PVALB	-2.35318
PSCA	-2.35207
CD36	-2.33778
LOC643570	-2.31569
ODAM	-2.2531
C9orf169	-2.25285
FLRT3	-2.22378
GLS	-2.21356
LOC728323	-2.20842
CXCR4	-2.19795
LOC100144604	-2.18217
PLA2G10	-2.17402
S100P	-2.1393
LOC644186	-2.12446
TGM3	-2.1153
CEACAM6	-2.11148
SAT1	-2.09513
S1PR3	-2.08242
LOC730525	-2.0626
SPRR3	-2.06063
GSTA4	-2.06018
C4orf31	-2.05777
CAMP	-2.05125
LOC440509	-2.04853
FAM46A	-2.04526
TP53INP2	-2.01025
B3GALT4	-2.0073
SPNS2	-2.0051
LOC642636	-2.00392
C10orf81	-2.00145
TRIL	-1.99152
SSPN	-1.98429
BCAT1	-1.9754
FMO1	-1.97351
ALOX5	-1.9719
SNPH	-1.96799
SEMG1	-1.96569
SPRY1	-1.96555
FAM129A	-1.96315
KIAA1683	-1.94634
UPK1B	-1.94261
TMEM45B	-1.94017
ABCA3	-1.93623
CLDN1	-1.92556
FAM13A	-1.92299
ABCA1	-1.91495
CRYAB	-1.90644
SLC9A2	-1.90607
TRIM24	-1.90408
TXNIP	-1.9021
NDRG2	-1.89526
ATP2A3	-1.89029
GNMT	-1.89004
SEPP1	-1.88205
PYGL	-1.87575
PNPLA7	-1.87154
MSMB	-1.87148
CLDN22	-1.87139
PTH2R	-1.87102
TTC9	-1.86395
CMYA5	-1.85901
C6orf117	-1.85877
TMEM105	-1.85585
CCL22	-1.85068
C19orf33	-1.84457
KRT24	-1.84284
TIAF1	-1.84276
MB	-1.84211
VTCN1	-1.84169
HSD17B1	-1.84057
NDRG1	-1.83958
PTK6	-1.83791
GPSM3	-1.83632
BCAS3	-1.83121
CYP1A1	-1.83086
TRIM63	-1.82856
GALNT6	-1.82051
CXorf50	-1.81878
C1orf24	-1.81707
EPAS1	-1.81304
FUT8	-1.81239
BCAS1	-1.8121
SIDT2	-1.81165
PON3	-1.81072
MUC1	-1.80864
TM4SF1	-1.80755
ENC1	-1.80317
LOC100188947	-1.8028
MUC20	-1.79733
LOC147645	-1.79111
OPLAH	-1.79023
SCGB2A1	-1.78663
UPK2	-1.77849
PIB5PA	-1.77802
KCNN4	-1.7758
ZNF175	-1.77559
LOC644846	-1.77446
KAZALD1	-1.77018
SLC1A6	-1.76427
SCARA3	-1.76262
FLJ22662	-1.75581
CYP4F3	-1.75554
ALDH4A1	-1.75375
C9orf150	-1.74773
LOC88523	-1.74718
SEMA3C	-1.747
C1orf64	-1.74617
ITLN1	-1.74396
SNORD113-8	-1.74082
ABCC3	-1.74023
TNFRSF21	-1.73624
PXMP4	-1.73612
LINGO4	-1.7326
LOC653056	-1.73228
LRRN1	-1.72867
PLA2G16	-1.72361
FICD	-1.71806
SULT2B1	-1.71512
LOC728900	-1.71495
RBKS	-1.71319
MUC5B	-1.71197
FAM43A	-1.70775
ENTPD8	-1.70026
RHOU	-1.69982
IVNS1ABP	-1.69941
PLK2	-1.69272
SGPP2	-1.69012
C20orf46	-1.68959
FUCA1	-1.68886
ORMDL3	-1.68522
YPEL2	-1.68466
C10orf54	-1.68342
PCYOX1L	-1.6809
SGSM1	-1.67947
ST6GALNAC2	-1.6766
LOC644982	-1.67347
CLCA2	-1.67265
APOD	-1.67154
DEFB126	-1.67137
BHLHB2	-1.66807
LDLRAD1	-1.66636
TP73L	-1.66375
ATXN1	-1.6603
ZMYND12	-1.65693
HSD17B14	-1.65655
SH3PXD2A	-1.6551
TMEM16A	-1.65507
TRAF4	-1.65424
CITED2	-1.65362
HIST1H4H	-1.65129
LOC642233	-1.64827
MRAP2	-1.64766
ATP6V1B1	-1.64759
TMEM127	-1.64745
HRASLS2	-1.6469
TMEM106B	-1.64612
RICS	-1.64516
GALM	-1.64476
LOC100131875	-1.64292
LMO2	-1.6421
CLEC3A	-1.64197
RORC	-1.64154
LRRC31	-1.64095
CANT1	-1.63921
SSH3	-1.63894
RALGPS1	-1.63891
VSIG8	-1.63695
MGC87042	-1.63345
SLURP1	-1.6297
ELF3	-1.62958
KAT2B	-1.62756
FAM174B	-1.62754
BHLHB3	-1.62721
PRSS8	-1.62716
RAB15	-1.62287
SLC9A1	-1.62261
TSPAN12	-1.62109
ZNF329	-1.62065
EHF	-1.62049
SDCBP2	-1.61971
DEFB4	-1.61957
ATP9A	-1.61872
LOC730686	-1.61732
UCA1	-1.6147
LPPR4	-1.61435
TMC4	-1.61409
PQLC3	-1.61276
LRP10	-1.61215
C6orf52	-1.61004
C15orf48	-1.6097
C9orf29	-1.60927
LOC401805	-1.60817
LOC91661	-1.60438
ROGDI	-1.60349
PLA2G4C	-1.60289
PMS2L4	-1.60078
LOC100129842	-1.60065
KRCC1	-1.59943
LGALS3	-1.59933
SLC16A5	-1.59891
C17orf91	-1.59703
CX3CR1	-1.59666
MYO18A	-1.59534
LOC100129206	-1.59523
HIST2H2AB	-1.59375
RPS6KA5	-1.59033
LARGE	-1.58953
RAB26	-1.58947
LRRC26	-1.58796
ORMDL2	-1.58669
FUT4	-1.58631
C11orf52	-1.58627
LIMCH1	-1.58626
MATN2	-1.58453
ABCG1	-1.58431
UPK3B	-1.5842
KIAA0494	-1.58306
SPDEF	-1.58299
LOC647415	-1.58215
C10orf116	-1.58153
XAB2	-1.58152
ECGF1	-1.57723
KIAA1324	-1.57515
H2AFJ	-1.57252
HMGCL	-1.57126
TMTC2	-1.56816
SQRDL	-1.56424
CERK	-1.56274
LAMB2	-1.56261
ID1	-1.5624
RPRM	-1.56052
MYO1C	-1.56028
WFS1	-1.56018
UCP2	-1.55956
PNMT	-1.55922
CCPG1	-1.55901
SVOPL	-1.55731
HSPA5	-1.55622
CORO2A	-1.55542
MLPH	-1.55463
MYO5B	-1.55367
LOC730323	-1.55293
PPL	-1.55243
JUN	-1.54929
ADHFE1	-1.54919
CYP4F12	-1.54868
SERPINA3	-1.54849
LOC100134167	-1.54811
S100A16	-1.54566
FAM3D	-1.54534
BAMBI	-1.54495
EFNA1	-1.54462
NCAM2	-1.54406
PIK3IP1	-1.54365
DISP2	-1.54225
GALNT11	-1.54213
LYZL4	-1.5407
LOC389816	-1.54069
MEGF9	-1.53843
SYT7	-1.53769
GRN	-1.53656
TMPRSS2	-1.5349
CD9	-1.53429
PRR15L	-1.53225
SPAG4	-1.53188
CREB3L2	-1.5306
TMPRSS7	-1.52912
TACSTD2	-1.52838
LOC650543	-1.52756
C17orf28	-1.52734
FAM113B	-1.52714
LOC645964	-1.52702
COL16A1	-1.52689
PGAP3	-1.52413
C9orf46	-1.5234
LOC338758	-1.5213
HIST1H2BC	-1.52099
C16orf7	-1.52031
LOC727962	-1.52
LPPR2	-1.51985
DUSP8	-1.51976
ZNF704	-1.51762
SERINC2	-1.51604
COL17A1	-1.51499
CYB5D2	-1.51446
TMEM8	-1.51362
FRMD6	-1.51163
CYP4Z1	-1.51065
FAM107B	-1.51055
LOC649504	-1.50919
ERBB2	-1.50738
CORO1B	-1.50718
TRPM4	-1.50717
TP53INP1	-1.50543
TM7SF2	-1.50533
SYTL2	-1.50475
OR2A4	-1.50421
LOC644033	-1.50343
HERPUD1	-1.50214
SCNN1A	-1.50189
FXYD3	-1.50149
LHPP	-1.50069
