# Supplementary material for: Role of the short isoform of the progesterone receptor in breast cancer cell invasiveness at estrogen and progesterone levels in the pre- and post-menopausal ranges
Source: Oncotarget. 2015 Aug 24;6(32):33146–64. doi: 10.18632/oncotarget.5082 (PMC4741755; doi:10.18632/oncotarget.5082)
Supplement: Supplementary file 6 [file oncotarget-06-33146-s006.xlsx]

## Sheet: Sheet1
Supplemental Table 5: Reversal of E2 repression of genes by R5020 in T47D-B cells
Gene Symbol	Fold Change E2 vs. Vehicle (< – 1.5 fold)	Fold Change R5020+E2 vs. E2 (> 1.5 fold)
ALOX5	-1.9719	2.3821
BHLHB2	-1.66807	2.92048
C17orf91	-1.59703	1.52731
CD9	-1.53429	1.68077
CLDN1	-1.92556	2.41006
COL16A1	-1.52689	1.70648
CRYAB	-1.90644	1.59256
CYP4F12	-1.54868	1.72796
CYP4F3	-1.75554	1.83629
CYP4Z1	-1.51065	3.30104
DEFB4	-1.61957	2.04071
EHF	-1.62049	1.65174
EPAS1	-1.81304	1.76694
FAM107B	-1.51055	2.34198
FAM3D	-1.54534	1.68491
GNMT	-1.89004	10.1648
HIST1H4H	-1.65129	2.27389
HRASLS2	-1.6469	1.77901
KCNN4	-1.7758	2.80633
KRT24	-1.84284	1.62662
LGALS3	-1.59933	1.61754
LMO2	-1.6421	1.7139
LOC643570	-2.31569	2.12069
LOC649504	-1.50919	1.61047
LRRC31	-1.64095	2.91311
MB	-1.84211	1.85533
NDRG1	-1.83958	4.97342
PIB5PA	-1.77802	2.42589
PNMT	-1.55922	24.3577
PON3	-1.81072	1.60078
PRR15L	-1.53225	1.90207
PSCA	-2.35207	2.73659
PXMP4	-1.73612	4.9022
RHOU	-1.69982	1.50109
RPS6KA5	-1.59033	1.7229
S100P	-2.1393	6.4625
SEMG1	-1.96569	1.62122
SEPP1	-1.88205	2.0009
SERPINA3	-1.54849	18.7597
SGPP2	-1.69012	4.03279
TMEM16A	-1.65507	2.43475
TMTC2	-1.56816	1.55598
TNFRSF21	-1.73624	1.52592
TRIM63	-1.82856	2.27428
UCA1	-1.6147	2.22547
UPK1B	-1.94261	1.6192
ZNF812	-2.61912	15.4197
