# Supplementary material for: Role of the short isoform of the progesterone receptor in breast cancer cell invasiveness at estrogen and progesterone levels in the pre- and post-menopausal ranges
Source: Oncotarget. 2015 Aug 24;6(32):33146–64. doi: 10.18632/oncotarget.5082 (PMC4741755; doi:10.18632/oncotarget.5082)
Supplement: Supplementary file 7 [file oncotarget-06-33146-s007.xlsx]

## Sheet: Sheet1
Supplemental Table 6 : E2 repressed genes activated by R5020 independent of E2 in T47D-B cells
Gene Symbol	Fold Change E2 vs. Vehicle (< – 1.5 fold)	Fold Change R5020 vs. Vehicle (> 1.5 fold)	Fold Change R5020+E2 vs. E2 (> 1.5 fold)
ALOX5	-1.9719	1.91647	2.3821
BHLHB2	-1.66807	2.61594	2.92048
CYP4Z1	-1.51065	2.69796	3.30104
DEFB4	-1.61957	1.6821	2.04071
EPAS1	-1.81304	1.56833	1.76694
GNMT	-1.89004	8.32623	10.1648
HIST1H4H	-1.65129	2.24432	2.27389
KCNN4	-1.7758	2.15126	2.80633
KRT24	-1.84284	1.63109	1.62662
LRRC31	-1.64095	1.616	2.91311
NDRG1	-1.83958	3.35675	4.97342
PIB5PA	-1.77802	1.99932	2.42589
PNMT	-1.55922	18.9651	24.3577
PRR15L	-1.53225	1.5904	1.90207
PSCA	-2.35207	1.77108	2.73659
PXMP4	-1.73612	3.4098	4.9022
S100P	-2.1393	4.09205	6.4625
SERPINA3	-1.54849	14.0497	18.7597
SGPP2	-1.69012	2.25266	4.03279
TMEM16A	-1.65507	1.80827	2.43475
ZNF812	-2.61912	5.96475	15.4197
