# Supplementary material for: Role of the short isoform of the progesterone receptor in breast cancer cell invasiveness at estrogen and progesterone levels in the pre- and post-menopausal ranges
Source: Oncotarget. 2015 Aug 24;6(32):33146–64. doi: 10.18632/oncotarget.5082 (PMC4741755; doi:10.18632/oncotarget.5082)
Supplement: Supplementary file 8 [file oncotarget-06-33146-s008.xlsx]

## Sheet: Sheet1
		Supplemental Table 7: Genes rescued From E2 repression by R5020 exclusively in T47D-A cells and having reported associations with breast tumor biology
		Gene symbol	Role in BC	PMID
		AZGP1	Possible BC biomarker, may contribute to aggressive BC phenotype	24114735
		BCAS4	overexpressed or forms fusion proteins in BC, increases BC cell viability	12378525, 24395524
		BCL6	Transcriptional repressor, BCL6 protein elevated in BC vs. normal. Clinical, in vitro and animal data support strong oncogenic properties in BC, supports proliferation, anchorage independent growth, migration, invasion, survival. Potential target for BC therapy	24917186, 24662818
		CD9	May promote BC bone metastasis, may increase or decrease migration in BC cells	23225418, 20938929, 20709424
		CHN2	Overexpression inhibits cell growth in MCF-7 BC cells	15863513
		ELF5	Transcription factor, increase correlates with more aggressive BC and resistance to anti-estrogens, regulates luminal and basal cell plasticity, overexpression changes luminal to basal phenotype, BUT it also represses Snail2 and suppresses EMT and metastasis, also expressed in normal breast epithelial cells where overrexpression causes precocious alveologenesis, induction by progesterone in T47D …	23300383, 23086238, 16677418, 20519331
		ELL2	Increases invasion in BT549 cells and MDAMB231 cells	17130842, 23320409
		FOXO4	Tumor suppressor, activates bim and PTEN gene expression, pro-apoptotic, higher in pre-malignant cells	19291795, 18794113
		GABARAPL1	Decreased GABARAPL1 results in increased cellular proliferation and invasion in MDAMB436, high expression associated with better prognosis	24879149, 20197771
		HES1	Implicated as a mediator of breast tumor progression stimulated by aberrant Notch signaling in breast tumor, high levels of HES1 associated with ERBB2+ BC, associated with BC progression due to aberrant Notch1 activation in BC	23826634, 20197467, 20030805
		c-JUN	Overexpressed in BC, causes stem cell expansion and invasion in mouse models, contributes to increased motility and invasion in MCF-7 cells.	20053993, 12370830
		PRKCH	Regulates cell morphology and growth rate in BC cells, invasive lesions with high expression associated with positive lymph node status by IHC, mammary gland differentiation, modulation of BC cell proliferation, increase in expression level in metastatic and invasive breast tumors and positive lymph node status, inducible expression in MCF-7 cells increased cell survival and decreased PARP cleava…	22213077, 11727958, 22095874
		RHOB	Perinuclear localization strongly associated with lack of nodal metastasis, overexpression in stromal cells associated with better prognosis, RhoB expression strongly correlated with ER and PR expression, tumor suppressor, functions as a tumor promoter by sustaining survival of stromal endothelial cells that modulate tumor neoangiogenesism, RhoB depleted cells migrate faster, mediates cell death …	23420497, 23339407, 23135917, 22724071, 21373644, 20460403
		S100P	Associated with aggressive BC and poor survival, confers tamoxifen resistance and enhanced cell motility, assocaited with relapse and death in BC patients and aneuploidy in cell lines, overexpressed in high grade tumors, silencing S100P reversed aggressive phenotype, knockdown decreased S-phase cells in T47D, positive association between S100P, ER and high risk lesions.	23364898, 22417809, 20208137, 19789341, 17273741, 16328027
		SCGB2A1	Positivity correlates with pathalogical stage in BC and significantly realted to nodal status, increased metastases detection rate realtive to histologic examination when comapared to MGB1 and MGB2 RT-PCR.	16357022, 15151203
		SOD3	Protection againist oxidative DNA damage and mammary carcinogenesis, SOD3 knockdown increased DNA damage, colony formation and migration in MCF10A cells.	24894866, 23027624
		TM4SF1	supports cell motility and invasion in many cancers, misregulated in invasive breast cancer	24285464, 24986520, 20847343,
		VGLL1	upregulated in TNBC.	24891455
		SLC22A23	part of a gene prediction model for recurrence of TNBC in Taiwan.	22140552
