# Supplementary material for: Role of the short isoform of the progesterone receptor in breast cancer cell invasiveness at estrogen and progesterone levels in the pre- and post-menopausal ranges
Source: Oncotarget. 2015 Aug 24;6(32):33146–64. doi: 10.18632/oncotarget.5082 (PMC4741755; doi:10.18632/oncotarget.5082)
Supplement: Supplementary file 9 [file oncotarget-06-33146-s009.xlsx]

## Sheet: Sheet1
Supplemental Table 8: Genes Activated by E2 in T47D-A cells
Gene Symbol	Fold-Change E2 vs. Vehicle (> 1.5 fold)
LOC400214	1.50003
SF3B3	1.50081
POLR3E	1.50155
NRIP1	1.50161
LOC728715	1.50214
ACBD7	1.50227
SNHG9	1.50268
ALKBH2	1.50269
KCNG1	1.50338
BLM	1.50396
LOC648024	1.50463
DIMT1L	1.50472
LOC100131866	1.50512
LOC728843	1.50522
PPIL1	1.50557
TMPO	1.50627
PARP4	1.50695
NBL1	1.5075
LOC651816	1.50793
LBR	1.50794
GTSE1	1.50897
LOC100132774	1.50919
NIP7	1.51173
NAE1	1.51175
C3orf26	1.51206
WDR5	1.5123
ALDH1B1	1.51255
LOC85390	1.51304
IFI27	1.51395
XRCC3	1.51401
LOC650157	1.51559
BUB1B	1.51628
CDCA2	1.51648
LDLR	1.51673
GPT2	1.5168
MRI1	1.517
RASL10A	1.51707
DDX55	1.51734
LOC648099	1.51765
RCL1	1.51774
SLC30A1	1.51788
LOC401127	1.51794
BRI3BP	1.51801
CDCA4	1.51801
LOC392871	1.51812
WDR34	1.5187
ACSM3	1.51879
SGK1	1.51985
TFAM	1.52016
NAP1L1	1.5205
GATC	1.52241
GLIPR2	1.52376
TMEM194A	1.5241
SFXN2	1.52423
SGOL1	1.5244
FAM53A	1.52465
LOC100132428	1.52504
ADSL	1.5253
ARAP3	1.52538
ANKRD30A	1.52586
PSMC3IP	1.52621
TMEM186	1.52636
SNORD12	1.52647
EBNA1BP2	1.52694
CDH18	1.52753
EIF1	1.52806
LOC100132565	1.52829
LOC100128266	1.52856
IMP4	1.52922
UQCR	1.53011
ME2	1.53039
ANKRD6	1.53214
KLHL23	1.53234
TUBB	1.53282
NMU	1.53303
METTL12	1.53435
RFC3	1.53463
MRPL12	1.53519
CDA	1.53574
NFXL1	1.53574
GPI	1.53596
GPR37L1	1.53601
GTF2H2B	1.53717
SIGMAR1	1.53731
MIR25	1.53768
NDUFAF2	1.53774
C14orf126	1.53778
GBGT1	1.5379
LOC100131971	1.53862
CDC25A	1.53984
LOC100133489	1.54036
VRK1	1.54097
CCDC137	1.54224
NCAPG	1.54271
PTTG1	1.54273
LOC645018	1.5431
UTP18	1.54329
SSRP1	1.54337
C1orf99	1.54388
BOP1	1.54404
NOD2	1.54409
MRPS5	1.54415
LOC96610	1.54477
PLIN5	1.54497
EBPL	1.54579
ZWILCH	1.54597
LOC729680	1.54695
ASS1	1.54696
CT45A5	1.547
PPP2R2C	1.54708
LOC731049	1.54712
PRKAR1B	1.54717
LOC221710	1.54718
TUBA3D	1.54726
EGLN2	1.54796
LRG1	1.54798
CDT1	1.54838
LOC100134404	1.54852
LOC730085	1.55003
TIPIN	1.55093
GPATCH4	1.55127
TBRG4	1.55241
TSEN2	1.553
NKD2	1.55346
CDC45L	1.55406
LDHB	1.55626
LOC100132863	1.55671
OIP5	1.55672
LOC729679	1.55699
EBP	1.55737
IFITM2	1.55738
CDCA3	1.55753
Magmas	1.55786
MSX1	1.55789
HPRT1	1.55802
NET1	1.55823
CDKN2A	1.55854
FAM92A1	1.55878
HSD11B2	1.55911
LOC644101	1.55915
MIR1228	1.55947
CEBPB	1.56099
EZH2	1.56168
SHMT2	1.56174
MIR586	1.56203
LOC440160	1.56261
LTV1	1.56377
CCNB1	1.56382
CHD1	1.56385
MTERFD1	1.56404
PPAT	1.56409
IL32	1.56539
SNORD99	1.5663
LOC100130648	1.5664
NXT1	1.56736
SHANK3	1.56865
RUVBL1	1.56928
HN1	1.56947
SLC4A11	1.56976
NELF	1.57028
SNORA6	1.57143
CCT4	1.57173
NCL	1.57284
THSD4	1.57496
C19orf15	1.5753
LOC729082	1.57588
MYO19	1.57651
PCNA	1.57667
BTN3A2	1.57679
TRIM65	1.57721
CCNA2	1.57727
FTL	1.57749
CORO1C	1.57769
RIOK1	1.57889
XK	1.57893
NR2C2AP	1.57906
ERN1	1.57907
PBK	1.58094
TIMM44	1.58107
TMEM194	1.5817
PHCA	1.58186
MRPL17	1.58269
TNF	1.58292
LRRC49	1.58673
ACTN1	1.58705
SLPI	1.58837
C15orf33	1.58925
C17orf98	1.59001
LOC645233	1.5901
CYCSL1	1.59026
POLR3K	1.59104
LOC147727	1.59166
C6orf108	1.59176
PCDHB5	1.59342
LOC729779	1.59407
FAM57A	1.59474
PRPF4	1.59511
CD44	1.5952
FREQ	1.59583
SEH1L	1.59703
LOC85389	1.59748
DPH2	1.5996
BAZ1A	1.60097
MCM7	1.6015
FXYD5	1.60449
LOC646197	1.60501
OBFC2A	1.60694
LOC643997	1.60789
LOC730153	1.60937
LOC729623	1.61082
CDC7	1.61101
C18orf56	1.61242
C9orf21	1.61254
SNORA24	1.61342
ARMCX2	1.61461
SNORD14A	1.615
SOX18	1.61559
C14orf169	1.61623
SNORD53	1.61694
SAC3D1	1.61858
HES2	1.61876
LOC100130561	1.61958
PRMT1	1.62033
C9orf41	1.62062
SCD	1.62085
WDR74	1.62203
ATP6V1E2	1.62208
HMGB1L1	1.62367
WDR76	1.62373
LOC650215	1.62387
LOC644436	1.62562
TTF2	1.62617
GEMIN4	1.62679
CHPT1	1.62705
C16orf59	1.62815
AP1S2	1.62939
KPNA2	1.6295
FKBP4	1.63109
LOC199800	1.63171
LOC649169	1.63176
SCML2	1.63199
LOC100133012	1.63269
FLJ16323	1.6343
UTP14A	1.63445
CTSC	1.63497
SLC17A7	1.63543
KIAA1345	1.63579
HDAC11	1.63652
MCM2	1.63718
FAM128B	1.64152
CCND1	1.64244
NASP	1.64361
UCHL5IP	1.64403
CIRH1A	1.64593
SNORD31	1.64628
EMG1	1.64645
METTL1	1.64741
HELLS	1.64751
HNRNPH3	1.64797
EIF5A	1.64958
TUBB6	1.64973
C15orf23	1.64992
GRWD1	1.65056
LMNB1	1.65067
PTTG3P	1.65075
OR52I1	1.65333
DSCC1	1.65361
RPP25	1.65369
TFCP2L1	1.654
TRIM47	1.65462
C13orf3	1.65542
LRAP	1.65545
TPD52L1	1.65545
RBBP8	1.65624
LOC647649	1.65702
RPS21	1.65752
CSDA	1.65765
FSCN1	1.65921
RRS1	1.6593
HNRNPAB	1.65984
WDR43	1.66
STC2	1.66075
ZIC2	1.66099
LOC541471	1.66117
MCM6	1.66244
CHCHD10	1.66274
CBS	1.66419
SLC25A36	1.66637
PRR11	1.66935
CCT6A	1.66974
CHRNA5	1.67076
PPAN	1.67103
CITED4	1.67193
LOC647150	1.67236
LOC202227	1.67278
RABEPK	1.6734
PDCD5	1.67389
MKI67IP	1.67391
PLK1	1.67695
NOP2	1.67706
GLT25D1	1.67716
NME1	1.67722
NCAPD2	1.67757
LOC645173	1.67914
PROCR	1.6793
E2F5	1.67954
CD70	1.6802
EIF1AX	1.68072
CHN1	1.6809
AGMAT	1.68111
MFGE8	1.68322
SEPT3	1.68533
DUS3L	1.68539
TDRG1	1.68661
XPOT	1.68798
LOC375295	1.68822
CTXN1	1.68855
LOC392437	1.68924
YARS	1.68936
RAB7B	1.68944
THOC6	1.68987
FLJ10661	1.69133
C10orf2	1.69155
TMEM38B	1.69175
ASB13	1.69195
TARBP1	1.69202
HMGB2	1.6925
C11orf82	1.69346
LOC387882	1.69448
SNORD83B	1.69566
LOC641746	1.69631
CBX2	1.69689
C6orf66	1.6976
LOC100132673	1.69771
LOC644422	1.69831
C14orf104	1.69899
LOC92755	1.69901
PRMT3	1.69951
IGF1R	1.70028
SLC36A4	1.70096
CENPK	1.70129
HES6	1.70177
BTNL9	1.70224
NOLC1	1.70328
GCLM	1.70485
AKR1C4	1.70519
TUBB2B	1.70624
GPR77	1.70643
LOC100132564	1.70735
BMPER	1.70773
GPX2	1.70823
SLC25A15	1.70852
ODC1	1.71028
AURKB	1.71037
MGC61598	1.71062
SNORA57	1.71109
LYSMD2	1.71112
PRIM1	1.71331
FLJ42957	1.71434
LOC100133761	1.71728
VARS	1.71828
TGIF2	1.71906
BRIX1	1.71921
FLJ21986	1.71924
PDCD2L	1.71935
CD3EAP	1.72143
TYSND1	1.72346
DLEU1	1.72539
CYP2S1	1.72541
CTNNAL1	1.72684
METTL7B	1.72888
POLR1E	1.72971
LYN	1.7315
SNORD16	1.73254
RPP40	1.73377
SNX24	1.73384
AGPAT5	1.73658
LOC731835	1.73737
MIR30C1	1.73775
ISOC2	1.73898
TPBG	1.74036
DDX39	1.74125
NME1-NME2	1.74199
SNX10	1.74453
SFN	1.74472
ABCE1	1.74523
PSMG1	1.74531
PLEK2	1.74567
LOC391532	1.74608
ACAT2	1.74624
SKP2	1.7465
BYSL	1.74795
UBIAD1	1.74796
IL17RB	1.74808
AKR1C2	1.74901
SDCCAG3	1.75026
RIN3	1.75112
ANKRD19	1.75119
C6orf126	1.75247
PPM1E	1.75247
LOC402644	1.75424
CCDC74B	1.75565
TMEM158	1.75584
LOC643262	1.75791
ZDHHC9	1.7584
LOC399942	1.75844
LOC646817	1.76378
C1QBP	1.7651
SNORD15B	1.76566
LOC401222	1.76623
OKL38	1.7666
MTHFD2	1.76961
LOC339799	1.76997
PAICS	1.77072
LOC645691	1.77129
CDC20	1.77278
SLC35F2	1.77524
CDK5R1	1.7755
LOC653189	1.7806
HSPA4L	1.78139
PATE3	1.78184
ASNS	1.78185
PNMA1	1.78343
GINS4	1.78445
MTHFD1	1.78455
SLC7A1	1.78806
DDX21	1.79369
LOC442727	1.79612
SGK	1.7974
LOC392285	1.79814
UNG	1.7983
LRFN4	1.79882
EPDR1	1.79963
RPL22L1	1.80109
C14orf149	1.80267
WDR54	1.80443
LOC100134277	1.80461
NIPAL1	1.80886
PPIA	1.80985
NOP58	1.8115
LOC100129267	1.81352
ASB9	1.81533
MNS1	1.81537
SOHLH2	1.82038
RAI14	1.82124
PUS1	1.82159
LOC100128288	1.82213
RRP12	1.82236
CCDC86	1.82278
PPRC1	1.82401
FAM83D	1.82431
C6orf192	1.82718
SGK3	1.83005
CCL20	1.83087
EXOSC5	1.83109
BIRC3	1.83118
HNRNPA1	1.83457
RSPO1	1.83522
FHL2	1.83541
CD83	1.83565
GMNN	1.83576
WDR12	1.83769
B4GALNT1	1.83856
TRMT6	1.83929
AEN	1.8402
NCOA7	1.84046
HNRPH3	1.84126
SIAH2	1.8435
MCOLN2	1.84364
NFE2L3	1.84455
SLC1A5	1.84463
SNORD80	1.84587
CARD10	1.84669
ARG2	1.84976
RAB38	1.85004
LOC100134393	1.85053
SRPK1	1.85074
MRTO4	1.85614
FLJ39827	1.85626
TYRO3	1.86115
ATF5	1.8626
CYP2B7P1	1.86392
NOS3	1.86608
LHX2	1.86869
ACTR5	1.87692
SNORA56	1.87718
GNL3L	1.87726
SNORD30	1.88149
C9orf89	1.88388
RRM2	1.88429
NLGN1	1.88543
MAD2L1	1.88661
ISG20L1	1.88682
HNRPH1	1.88719
RNU105A	1.88789
GART	1.88979
SNORA25	1.89416
RAB31	1.89647
GALK1	1.89696
SNORA18	1.89719
PPM1K	1.89891
POLE2	1.89918
LOC729608	1.89968
CHEK1	1.90306
RPF2	1.90356
PSAT1	1.90387
RRAGD	1.90534
C19orf48	1.90579
HERC5	1.90731
TIMM8A	1.90739
KCTD6	1.91554
MTP18	1.9159
RBP7	1.92051
UCK2	1.92222
ZBTB5	1.92388
F12	1.92842
DKC1	1.92992
LOC651272	1.93582
C10orf119	1.94298
SNORA64	1.9602
KIAA0114	1.96652
ANKFN1	1.96936
FADS1	1.9716
LOC388796	1.9719
ADCY9	1.97514
URB2	1.97633
SNORD36A	1.97881
C9orf40	1.9793
SLC7A5	1.98022
C1orf135	1.98281
SLC47A1	1.98522
DLEU2L	1.98523
HEY2	1.9855
PPP4R4	1.98636
EXOSC2	1.98734
CYP2F1	1.99017
FAM81A	1.99594
NOP16	1.9986
PAK1IP1	2.00015
IRX2	2.00104
LOC100130835	2.00565
GNB4	2.00972
LOC391761	2.00998
KIF12	2.01699
TNFRSF10A	2.01851
SLC25A19	2.02348
PRRX2	2.02861
ESCO2	2.02887
RARA	2.03128
CDC42EP2	2.03305
MTHFD1L	2.03314
GCSH	2.03698
MCM10	2.04168
SLC16A9	2.05222
CHAC2	2.0616
TRIP13	2.06472
SNORA61	2.06843
KIAA0020	2.07123
SFXN4	2.07131
RBM24	2.07603
DKFZp761P0423	2.07642
PFKFB3	2.07966
WNT10B	2.08662
SPINK7	2.08798
CCL2	2.10118
SAA2	2.10598
FJX1	2.11256
LRP8	2.12002
UPB1	2.12474
SNHG1	2.14055
FZD9	2.14111
SNORA67	2.14476
PIGW	2.14825
RAPGEFL1	2.15958
LOC100130516	2.16069
DTD1	2.16547
LOC650257	2.1703
CXCL10	2.17469
HSPC111	2.17652
C1orf163	2.1769
NOC3L	2.18187
TP53I3	2.19201
FOXC1	2.19787
MLKL	2.20304
LOC389641	2.23104
LOC730107	2.23351
PGLYRP2	2.23713
NR2E3	2.25133
ADRA2A	2.2548
AMD1	2.27362
HNRNPH1	2.27388
SNORD104	2.28366
PRAGMIN	2.2923
SNORD56	2.30589
MYBL1	2.31067
SAA1	2.33282
BCYRN1	2.36058
RAB3IL1	2.36122
C7orf40	2.36544
VGF	2.40505
CTPS	2.40861
NOP56	2.41754
RPS7	2.43509
LYAR	2.47253
SNORD65	2.47594
SNORA10	2.48027
RPL36A	2.49367
FGD3	2.51199
PUS7	2.52168
GREB1	2.52704
CMTM7	2.55051
ADA	2.55174
PFKP	2.56354
STMN3	2.5666
RASGRP1	2.57798
SNORD96A	2.58361
RTN1	2.60952
C20orf160	2.63983
RPL29	2.69861
NEIL2	2.77319
ADCY3	2.77778
INHBE	2.94203
HSPB8	2.9637
C12orf24	3.15835
ELOVL2	3.25212
MYC	3.54148
GAL	3.54489
ACOX2	4.03268
SUSD3	4.26775
SLCO2A1	4.51928
PDZK1P1	4.63706
PDZK1	5.10974
THBS1	5.43684
OLFML3	5.45085
IGFBP4	5.66788
OLFM1	5.98132
TFF1	6.27749
CXCL12	7.06529
SPINK4	19.5065
