# Supplementary material for: Role of the short isoform of the progesterone receptor in breast cancer cell invasiveness at estrogen and progesterone levels in the pre- and post-menopausal ranges
Source: Oncotarget. 2015 Aug 24;6(32):33146–64. doi: 10.18632/oncotarget.5082 (PMC4741755; doi:10.18632/oncotarget.5082)
Supplement: Supplementary file 10 [file oncotarget-06-33146-s010.xlsx]

## Sheet: Sheet1
Supplemental Table 9: Reversal of E2 activation of genes by R5020 in T47D-A cells
Gene Symbol	Fold Change E2 vs. Vehicle (> 1.5 fold)	Fold Change R5020+E2 vs. E2 (< – 1.5 fold)
ACOX2	4.03268	-1.70251
ADRA2A	2.2548	-2.07237
ALDH1B1	1.51255	-1.78774
AP1S2	1.62939	-1.55918
ARG2	1.84976	-1.53262
ARMCX2	1.61461	-3.02442
ASS1	1.54696	-1.63761
BTN3A2	1.57679	-1.58153
C19orf15	1.5753	-1.62357
C9orf89	1.88388	-2.03528
CCDC74B	1.75565	-2.13659
CCL2	2.10118	-15.4208
CCL20	1.83087	-5.95816
CD70	1.6802	-1.76663
CD83	1.83565	-2.26835
CDC42EP2	2.03305	-1.95224
CDH18	1.52753	-1.78255
CXCL10	2.17469	-3.25287
CXCL12	7.06529	-10.7177
CYP2F1	1.99017	-2.2663
CYP2S1	1.72541	-1.60017
DKFZp761P0423	2.07642	-2.58375
ELOVL2	3.25212	-5.24352
FAM92A1	1.55878	-1.50691
FGD3	2.51199	-5.67673
FHL2	1.83541	-2.28441
FJX1	2.11256	-1.76872
FKBP4	1.63109	-1.70339
FLJ39827	1.85626	-1.97098
FXYD5	1.60449	-2.38787
GLIPR2	1.52376	-2.90004
GPR37L1	1.53601	-1.72467
HEY2	1.9855	-12.5802
IFI27	1.51395	-3.1448
IFITM2	1.55738	-4.38441
IGFBP4	5.66788	-3.1675
IL17RB	1.74808	-1.91208
IL32	1.56539	-1.73645
KCTD6	1.91554	-2.31859
KIF12	2.01699	-1.8906
KLHL23	1.53234	-1.54789
LMNB1	1.65067	-1.58451
LOC100133489	1.54036	-1.56842
LOC100134277	1.80461	-1.62621
LOC375295	1.68822	-1.66047
LOC387882	1.69448	-2.06124
LOC392871	1.51812	-1.52059
LOC541471	1.66117	-1.69024
LOC730085	1.55003	-1.63901
LOC85390	1.51304	-1.60236
LRG1	1.54798	-2.07233
LRP8	2.12002	-1.51185
MCM6	1.66244	-1.65522
METTL1	1.64741	-1.50074
METTL7B	1.72888	-2.33162
MGC61598	1.71062	-2.96984
MLKL	2.20304	-1.70256
NASP	1.64361	-1.64589
NELF	1.57028	-1.96092
NFE2L3	1.84455	-1.83372
NLGN1	1.88543	-2.97491
NOD2	1.54409	-1.71061
NOS3	1.86608	-2.25144
NR2C2AP	1.57906	-1.53092
NR2E3	2.25133	-1.95414
OKL38	1.7666	-1.68468
OLFM1	5.98132	-4.92561
PCDHB5	1.59342	-1.80418
PDZK1	5.10974	-5.11354
PDZK1P1	4.63706	-5.81953
PHCA	1.58186	-1.50906
PNMA1	1.78343	-1.60552
PPM1K	1.89891	-1.76903
PPP2R2C	1.54708	-1.64891
PPP4R4	1.98636	-2.17611
PRAGMIN	2.2923	-3.2358
PROCR	1.6793	-2.04677
PRRX2	2.02861	-1.51028
PUS7	2.52168	-1.62669
RAB31	1.89647	-2.40283
RAB38	1.85004	-2.0282
RAI14	1.82124	-3.30286
RARA	2.03128	-2.796
RRS1	1.6593	-1.52377
RTN1	2.60952	-3.62572
SAA1	2.33282	-2.82717
SAA2	2.10598	-2.66975
SEPT3	1.68533	-1.59352
SHANK3	1.56865	-1.66095
SKP2	1.7465	-1.62657
SLC17A7	1.63543	-1.58014
SLC25A36	1.66637	-1.81811
SLC47A1	1.98522	-1.93836
SLCO2A1	4.51928	-2.26709
SNORA57	1.71109	-1.7277
SNX10	1.74453	-1.72274
SPINK4	19.5065	-1.69872
SPINK7	2.08798	-2.07128
SUSD3	4.26775	-8.07008
TFAM	1.52016	-1.52067
TFF1	6.27749	-5.81518
TGIF2	1.71906	-3.04307
THBS1	5.43684	-1.50762
THOC6	1.68987	-1.83606
THSD4	1.57496	-2.03461
TNF	1.58292	-2.98797
TPBG	1.74036	-1.66207
TSEN2	1.553	-1.55426
TYRO3	1.86115	-1.63535
UNG	1.7983	-2.26641
WDR54	1.80443	-2.57997
WNT10B	2.08662	-3.54151
