# Supplementary material for: Role of the short isoform of the progesterone receptor in breast cancer cell invasiveness at estrogen and progesterone levels in the pre- and post-menopausal ranges
Source: Oncotarget. 2015 Aug 24;6(32):33146–64. doi: 10.18632/oncotarget.5082 (PMC4741755; doi:10.18632/oncotarget.5082)
Supplement: Supplementary file 11 [file oncotarget-06-33146-s011.xlsx]

## Sheet: Sheet1
Supplemental Table 10 : E2 activated genes repressed by R5020 independent of E2 in T47D-A cells
Gene Symbol	Fold Change E2 vs. Vehicle (> 1.5 fold)	Fold Change R5020 vs. Vehicle (< – 1.5 fold)	Fold Change R5020+E2 vs. E2 (< – 1.5 fold)
ARMCX2	1.61461	-2.19455	-3.02442
CCL2	2.10118	-8.40415	-15.4208
CCL20	1.83087	-2.99073	-5.95816
CD83	1.83565	-1.60397	-2.26835
CXCL12	7.06529	-1.7509	-10.7177
ELOVL2	3.25212	-2.60695	-5.24352
FGD3	2.51199	-3.32924	-5.67673
FHL2	1.83541	-1.68933	-2.28441
GLIPR2	1.52376	-1.81052	-2.90004
HEY2	1.9855	-9.0285	-12.5802
IFI27	1.51395	-2.04842	-3.1448
IFITM2	1.55738	-2.65992	-4.38441
IGFBP4	5.66788	-2.47562	-3.1675
KLHL23	1.53234	-1.60481	-1.54789
MGC61598	1.71062	-1.92492	-2.96984
NOD2	1.54409	-1.67229	-1.71061
PPP4R4	1.98636	-1.64567	-2.17611
RAB31	1.89647	-1.60419	-2.40283
RAI14	1.82124	-2.28904	-3.30286
RARA	2.03128	-2.02814	-2.796
SUSD3	4.26775	-2.39654	-8.07008
TGIF2	1.71906	-2.20658	-3.04307
THSD4	1.57496	-1.54945	-2.03461
TNF	1.58292	-2.29192	-2.98797
TPBG	1.74036	-1.54121	-1.66207
UNG	1.7983	-1.78916	-2.26641
WDR54	1.80443	-1.90279	-2.57997
WNT10B	2.08662	-2.48184	-3.54151
