# Supplementary material for: Role of the short isoform of the progesterone receptor in breast cancer cell invasiveness at estrogen and progesterone levels in the pre- and post-menopausal ranges
Source: Oncotarget. 2015 Aug 24;6(32):33146–64. doi: 10.18632/oncotarget.5082 (PMC4741755; doi:10.18632/oncotarget.5082)
Supplement: Supplementary file 12 [file oncotarget-06-33146-s012.xlsx]

## Sheet: Sheet1
Supplemental Table 11: Genes Activated by E2 in T47D-B cells
Gene Symbol	Fold-Change E2 vs. Vehicle (> 1.5 fold)
C1orf135	1.50022
PAK1IP1	1.50118
SSX6	1.5016
LOC653381	1.50192
HNRNPC	1.50292
RRS1	1.50312
RAI14	1.5032
DCUN1D5	1.50667
AGPAT5	1.5067
TYSND1	1.50673
LOC100128356	1.50676
NTHL1	1.50746
LOC645173	1.5085
LOC441506	1.50862
LOC92755	1.50935
C10orf2	1.51123
AHSA1	1.51243
LOC440359	1.51277
EXOSC5	1.51449
SSX4B	1.51587
SLC25A15	1.51695
VGF	1.51772
POLE4	1.51811
IMPDH2	1.5183
LOC731049	1.51888
FZD4	1.51901
LOC649169	1.51994
SLC26A3	1.52033
BZW2	1.52056
POLG2	1.52067
CCDC85B	1.52077
FAM92A1	1.52116
ODC1	1.52171
PCP4	1.52202
SEMA6A	1.52245
LOC648249	1.52312
RSL1D1	1.52438
NCL	1.52469
FAM60A	1.52578
RPP40	1.52629
RPS21	1.52696
TBRG4	1.52699
LOC541471	1.52828
TTLL12	1.52936
PPIA	1.52938
ZKSCAN2	1.53089
TCF15	1.5311
CDC20	1.5313
FBL	1.5328
MCOLN2	1.53373
PPAT	1.53406
NOLC1	1.53436
TUBB2B	1.5369
FZD7	1.53986
RHD	1.5406
CASS4	1.54184
GEMIN6	1.54195
LOC729679	1.54286
ASB13	1.54342
SNORA70	1.54345
FAM83D	1.54426
LOC100131727	1.54455
MLKL	1.54691
SNHG4	1.54846
COL12A1	1.54973
LOC643693	1.55019
PFKM	1.55346
LOC340598	1.55355
LOC100130648	1.55568
C1QBP	1.5566
LOC345041	1.55751
CCNB1IP1	1.55804
FSCN1	1.55907
PDCD5	1.55923
ABCE1	1.56075
INPP4B	1.56095
NOC3L	1.56131
LOC401537	1.56229
NME1-NME2	1.56675
CENPA	1.56683
RPL14	1.5679
OSBPL6	1.56895
PRPF19	1.56917
FAM117B	1.56918
SLC39A4	1.56985
SLC27A5	1.57069
LOC399942	1.57155
ADSL	1.57275
LOC493869	1.57323
SLC16A10	1.57435
HDAC11	1.57573
LIN28	1.57804
LOC650369	1.57862
C12orf45	1.57912
MT1X	1.57926
NPAS1	1.57948
DDX21	1.57989
FHL3	1.58043
SNORD83B	1.5834
FAM86C	1.58553
KIAA0020	1.58888
CABYR	1.58914
NME1	1.59303
NT5DC2	1.59307
LOC729217	1.59325
LOC729423	1.59424
LOC149501	1.59691
CRABP1	1.60085
MAN1A1	1.60113
PRMT5	1.60138
LOC643431	1.60177
C9orf21	1.60201
CCDC5	1.60403
TAP2	1.60464
GART	1.60822
LOC100134365	1.60877
LOC399965	1.60913
MTP18	1.60927
LOC100131866	1.61155
EBPL	1.61237
LOC100134035	1.61314
LOC730274	1.61687
LOC645018	1.61944
THOC6	1.61956
TIMM8A	1.62013
CXCL10	1.62363
C7orf40	1.62368
NAP1L1	1.62576
SNORA8	1.62611
LOC85389	1.62615
MAK	1.6277
C1orf163	1.62832
HNRNPH1	1.62915
CACNA1H	1.63126
C9orf89	1.63154
HSPC111	1.63271
SNORA61	1.63829
TOP1MT	1.63872
MKI67IP	1.64101
CMTM7	1.64228
GPR77	1.64263
RBP7	1.64653
CHCHD10	1.65036
KLK11	1.65142
BOP1	1.65498
PAICS	1.6568
FJX1	1.65902
C17orf45	1.65943
C6orf211	1.66112
LOC643748	1.66841
PFKP	1.66895
ADCY3	1.66932
WDR5	1.67196
PDSS1	1.67382
LOC392635	1.67493
SNORA67	1.67672
IL17RB	1.67868
SFXN4	1.67875
SNHG1	1.68097
CXCL12	1.68163
LOC401720	1.68188
TRIP13	1.68225
NUP210L	1.68227
SNORD4A	1.68241
DENND5B	1.68686
NOP56	1.6961
LOC100134587	1.69778
SNORD16	1.69886
NPM3	1.70366
SNORD91B	1.70464
AMD1	1.70619
RPL28	1.70968
LOC730107	1.71359
LOC340204	1.71553
LOC402066	1.71881
CTPS	1.72083
C20orf160	1.72506
MGP	1.7261
E2F5	1.73225
GCSH	1.73251
BYSL	1.73256
H19	1.7405
LOC282997	1.74076
LOC388707	1.74501
SIAH2	1.75211
UCK2	1.75437
TIPIN	1.75961
ASB9	1.76038
RPS7	1.76465
LOC646376	1.76615
LOC100128881	1.76889
SNORD36A	1.76914
DLEU1	1.76917
PFKFB3	1.77656
C8orf46	1.77833
WDR12	1.77998
RMND1	1.78008
SCARNA10	1.78196
CAP2	1.78442
MYBL1	1.78444
PPP4R4	1.78466
A4GALT	1.79323
HBA2	1.79342
RBBP8	1.79427
LDHB	1.79591
ACTL8	1.79977
HNRPH1	1.79998
SOHLH2	1.80432
NOP16	1.81015
SNORD96A	1.81038
COL15A1	1.81242
NCRNA00173	1.81274
LOC729362	1.81865
FLJ44861	1.82176
HERC5	1.82344
IPO4	1.82783
C1QTNF6	1.83224
LOC342994	1.83784
ZBTB5	1.84042
CYP4F22	1.85302
RUVBL1	1.85477
CA12	1.8615
SNORA65	1.86294
LOC389672	1.86494
UGCG	1.86544
SNORA76	1.86608
SNORD104	1.88544
DKFZp761P0423	1.88589
DTD1	1.89672
LRRC49	1.90141
HNRNPA1	1.90185
C6orf192	1.9103
LHFPL5	1.92943
TP53I3	1.93565
PROCR	1.93801
THBS1	1.9395
RPL29	1.94244
RBM24	1.96439
SNORD56	1.97136
WDR54	1.97362
C21orf57	1.97603
RARA	1.99854
EFNA2	2.00239
C14orf149	2.00481
LYAR	2.0062
SNORA18	2.00661
SNORA10	2.03813
PUS7	2.04434
MED13L	2.05912
SNORD80	2.09037
TFF1	2.09175
KCTD6	2.10423
PRAGMIN	2.10859
RAB38	2.11844
INHBE	2.13308
LOC100132673	2.14364
PCOLCE2	2.18702
NEIL2	2.21949
KRT8P9	2.23487
PPM1K	2.23558
ADCY9	2.27281
KIAA0114	2.27349
TRH	2.28639
RPL36A	2.29542
IGFBP4	2.31554
HEY2	2.33332
PGLYRP2	2.34531
C6orf126	2.35874
FLJ10661	2.36767
PRSS23	2.37406
FLJ42957	2.37733
C12orf24	2.44284
OLFML3	2.44539
CITED4	2.45465
CCL2	2.46887
TPBG	2.4806
SLC7A5	2.49296
S100A7	2.51761
ACOX2	2.53235
AP1S2	2.57038
FGD3	2.70881
LOXL4	2.82601
HSPB8	2.8952
GAL	2.90722
MYC	2.99101
OLFM1	3.21546
RTN1	3.34993
ELOVL2	3.56863
PDZK1P1	4.67334
PDZK1	5.60741
SLCO2A1	5.73578
SUSD3	5.83811
SPINK4	13.2156
