# Supplementary material for: Role of the short isoform of the progesterone receptor in breast cancer cell invasiveness at estrogen and progesterone levels in the pre- and post-menopausal ranges
Source: Oncotarget. 2015 Aug 24;6(32):33146–64. doi: 10.18632/oncotarget.5082 (PMC4741755; doi:10.18632/oncotarget.5082)
Supplement: Supplementary file 13 [file oncotarget-06-33146-s013.xlsx]

## Sheet: Sheet1
Supplemental Table 12: Reversal of E2 activation of genes by R5020 in T47D-B cells
Gene Symbol	Fold Change E2 vs. Vehicle (> 1.5 fold)	Fold Change R5020+E2 vs. E2 (< – 1.5 fold)
A4GALT	1.79323	-2.1792
AP1S2	2.57038	-1.52349
C1QTNF6	1.83224	-1.84487
C21orf57	1.97603	-1.50129
CACNA1H	1.63126	-1.66412
CCL2	2.46887	-9.70405
CITED4	2.45465	-2.30321
COL12A1	1.54973	-3.47824
CXCL10	1.62363	-1.64062
CXCL12	1.68163	-1.7332
DKFZp761P0423	1.88589	-2.31169
E2F5	1.73225	-1.60144
ELOVL2	3.56863	-2.62754
FGD3	2.70881	-2.29376
FSCN1	1.55907	-1.79358
FZD4	1.51901	-2.79149
FZD7	1.53986	-1.70476
HERC5	1.82344	-2.75996
HEY2	2.33332	-1.94807
IGFBP4	2.31554	-1.6299
INPP4B	1.56095	-1.71114
LOC401720	1.68188	-1.56702
MGP	1.7261	-1.51961
OLFM1	3.21546	-2.06675
PDZK1	5.60741	-2.13399
PDZK1P1	4.67334	-2.30657
PRAGMIN	2.10859	-2.62796
PRSS23	2.37406	-1.86336
RBBP8	1.79427	-1.57366
RMND1	1.78008	-1.5676
RTN1	3.34993	-3.03328
SLCO2A1	5.73578	-2.54463
SUSD3	5.83811	-2.39279
THBS1	1.9395	-1.77451
THOC6	1.61956	-1.51515
TUBB2B	1.5369	-1.52439
