# Supplementary material for: Role of the short isoform of the progesterone receptor in breast cancer cell invasiveness at estrogen and progesterone levels in the pre- and post-menopausal ranges
Source: Oncotarget. 2015 Aug 24;6(32):33146–64. doi: 10.18632/oncotarget.5082 (PMC4741755; doi:10.18632/oncotarget.5082)
Supplement: Supplementary file 14 [file oncotarget-06-33146-s014.xlsx]

## Sheet: Sheet1
Supplemental Table 13 : E2 activated genes repressed by R5020 independent of E2 in T47D-B cells
Gene Symbol	Fold Change E2 vs. Vehicle (> 1.5 fold)	Fold Change R5020 vs. Vehicle (< – 1.5 fold)	Fold Change R5020+E2 vs. E2 (< – 1.5 fold)
A4GALT	1.79323	-1.89164	-2.1792
CCL2	2.46887	-4.25502	-9.70405
CITED4	2.45465	-1.56153	-2.30321
COL12A1	1.54973	-1.97542	-3.47824
DKFZp761P0423	1.88589	-2.09009	-2.31169
FGD3	2.70881	-2.03788	-2.29376
FZD4	1.51901	-1.83942	-2.79149
HERC5	1.82344	-1.59144	-2.75996
MGP	1.7261	-1.75938	-1.51961
PRAGMIN	2.10859	-1.95193	-2.62796
THBS1	1.9395	-1.55019	-1.77451
TUBB2B	1.5369	-2.3041	-1.52439
